# Supplementary material for: Radiomics Analysis of 3D Dose Distributions to Predict Toxicity of Radiotherapy for Cervical Cancer
Source: J Pers Med. 2021 May 11;11(5):398. doi: 10.3390/jpm11050398 (PMC8151048; doi:10.3390/jpm11050398)
Supplement: Supplementary file 1 [file jpm-11-00398-s001.zip]

Archive with 1 entries (1 files):
- jpm-1178919-supplementary.pdf
